# Supplementary material for: Neural tube defects: Sex ratio changes after fortification with folic acid
Source: PLoS One. 2018 Mar 14;13(3):e0193127. doi: 10.1371/journal.pone.0193127 (PMC5851584; doi:10.1371/journal.pone.0193127)
Supplement: S1 Database — Number of cases and total births are tabulated by country, year, hospital and sex; and sorted by: "country + year + hospital + sex". (File name: S1_Database.txt; text file delimited by tab; 13 variables; 1,546 registries). (TXT) [file pone.0193127.s001.txt]

Supporting Information file

File structure: 
Data (number of cases and total births) are tabulated by country, year, hospital and sex and sorted by: country + year + hospital + sex.

              storage   display    
variable name   type    format     description
------------------------------------------------------------------------------------------------------------------------------------------
country         str3    %9s         Country: ARG=Argentina; CHL=Chile; VEN=Venezuela          
hospital        str5    %9s         Hospital IDs: An unique identification alphanumeric code wich is different for each of 95 hospitals from ECLAMC network.          
year            str4    %4s         Year of birth           
sex             byte    %8.0g       Sex: 0=Female; 1=Male
ntd             byte    %8.0g       Ntd: number of cases diagnosed with an isolated neural tube defect.          
births          int     %8.0g       Births: Total number of births.          
fa_arg          byte    %8.0g       Va_arg: Folic acid fortification period in Argentina: 0=pre-folic acid fortification period (1990-2003); 1=post-folic acid fortification period (2004-2013).           
fa_chl          byte    %8.0g       Va_chl: Folic acid fortification period in Chile: 0=pre-folic acid fortification period (1990-2000); 1=post-folic acid fortification period (2001-2013).           
anen            byte    %8.0g       Anen: number of cases diagnosed with an isolated anencephaly          
spb             byte    %8.0g       Spb: number of cases diagnosed with an isolated Spina bifida.          
cep             byte    %8.0g       Cep: number of cases diagnosed with an isolated Cephalocele.   
spb_ct          byte    %8.0g       Spb_ct: number of cases diagnosed with an isolated Cervico-thoracic spina bifida. 
spb_ls          byte    %8.0g       Spb_ls: number of cases diagnosed with an isolated Lumbo-sacral spina bifida.
------------------------------------------------------------------------------------------------------------------------------------------


Poletta, Fernando A.; Rittler, Monica; Saleme, Cesar; Campa�a, Hebe; Gili, Juan A.; Pawluk, Mariela S.; Gimenez, Lucas G.; Cosentino, Viviana R.; Castilla Eduardo E.; L�pez-Camelo Jorge S.
